# Supplementary material for: ATF4 selectively regulates heat nociception and contributes to kinesin-mediated TRPM3 trafficking
Source: Nat Commun. 2021 Mar 3;12:1401. doi: 10.1038/s41467-021-21731-1 (PMC7930092; doi:10.1038/s41467-021-21731-1)
Supplement: Supplementary file 6 — Source Data [file 41467_2021_21731_MOESM6_ESM.xlsx]

## Sheet: Fig. 2a
Figure 2a	von Frey
sample	threshold (g)
scramble-1	1.4	1g, xooxo; 1.4g, xxx
scramble-2	2	1g, ooo; 1.4g, xooo; 2g, xxox
scramble-3	1	1g, xxox; 0.6g, ooxo
scramble-4	2	1g, oxoo; 1.4g, ooxxo; 2g, xxx
scramble-5	1.4	1g, xxooo; 1.4g, oxxx
scramble-6	1.4	1g, ooo; 1.4g, oxxox
scramble-7	1	1g, xxx; 0.6g, ooo
scramble-8	1	1g, xoxx; 0.6g, oxoxo
scramble-9	1.4	1g, oxxoo; 1.4g, xxx
scramble-10	1.4	1g, ooo; 1.4g, xxox
scramble-11	1.4	1g, xooo; 1.4g, oxxox
scramble-12	1.4	1g, xooxo; 1.4g, xxx
ATF4-siRNA-1	1.4	1g, ooo; 1.4g, xxx
ATF4-siRNA-2	1.4	1g, oxoo; 1.4g, xxox
ATF4-siRNA-3	1.4	1g, ooo; 1.4g, xoxox
ATF4-siRNA-4	2	1g, oxoo; 1.4g, xoxoo; 2g, xxx
ATF4-siRNA-5	1	1g, xxx; 0.6g, ooo
ATF4-siRNA-6	2	1g, ooo; 1.4g, ooo; 2g, xoxx
ATF4-siRNA-7	1.4	1g, ooo; 1.4g, xxox
ATF4-siRNA-8	1.4	1g, ooo; 1.4g, xxx
ATF4-siRNA-9	1.4	1g, xooo; 1.4g, oxxx
ATF4-siRNA-10	1.4	1g, xooxo; 1.4g, xxx
ATF4-siRNA-11	1.4	1g, ooxo; 1.4g, xxx
ATF4-siRNA-12	1	1g, xxx; 0.6g, ooxo

## Sheet: Fig. 2b
Figure 2b	dynamic
sample	score-1	score-2	score-3	average score
scramble-1	1	1	1	1
scramble-2	1	2	1	1.33333
scramble-3	0	1	1	0.666667
scramble-4	1	1	1	1
scramble-5	1	2	1	1.33333
scramble-6	1	1	1	1
scramble-7	0	1	1	0.666667
scramble-8	1	1	1	1
scramble-9	1	1	0	0.666667
scramble-10	1	1	1	1
scramble-11	1	1	0	0.666667
scramble-12	1	2	1	1.33333
ATF4-siRNA-1	1	1	1	1
ATF4-siRNA-2	1	1	1	1
ATF4-siRNA-3	1	2	1	1.33333
ATF4-siRNA-4	1	1	0	0.666667
ATF4-siRNA-5	1	1	0	0.666667
ATF4-siRNA-6	1	1	1	1
ATF4-siRNA-7	1	2	0	1
ATF4-siRNA-8	1	1	1	1
ATF4-siRNA-9	1	1	1	1
ATF4-siRNA-10	2	1	1	1.33333
ATF4-siRNA-11	1	1	1	1
ATF4-siRNA-12	1	2	1	1.33333

## Sheet: Fig. 2c
Figure 2c	tape
sample	bouts number
scramble-1	49
scramble-2	87
scramble-3	35
scramble-4	49
scramble-5	44
scramble-6	37
scramble-7	57
scramble-8	52
scramble-9	43
scramble-10	33
scramble-11	71
scramble-12	26
ATF4-siRNA-1	38
ATF4-siRNA-2	55
ATF4-siRNA-3	67
ATF4-siRNA-4	35
ATF4-siRNA-5	62
ATF4-siRNA-6	33
ATF4-siRNA-7	66
ATF4-siRNA-8	73
ATF4-siRNA-9	44
ATF4-siRNA-10	23
ATF4-siRNA-11	29
ATF4-siRNA-12	77

## Sheet: Fig. 2d
Figure 2d	tail clip
sample	latency (s)
scramble-1	3.22
scramble-2	3.93
scramble-3	5.26
scramble-4	2.78
scramble-5	2.41
scramble-6	2
scramble-7	4.03
scramble-8	2.53
scramble-9	3.2
scramble-10	3
scramble-11	2.9
scramble-12	2.68
ATF4-siRNA-1	3.52
ATF4-siRNA-2	4.78
ATF4-siRNA-3	1.58
ATF4-siRNA-4	4.67
ATF4-siRNA-5	3.21
ATF4-siRNA-6	2.89
ATF4-siRNA-7	2.67
ATF4-siRNA-8	2.56
ATF4-siRNA-9	2.98
ATF4-siRNA-10	3.57
ATF4-siRNA-11	3.67
ATF4-siRNA-12	3.29

## Sheet: Fig. 2e
Figure 2e	pinprick
sample	response (%)
scramble-1	100	xxxxxxxxxx
scramble-2	100	xxxxxxxxxx
scramble-3	100	xxxxxxxxxx
scramble-4	100	xxxxxxxxxx
scramble-5	100	xxxxxxxxxx
scramble-6	100	xxxxxxxxxx
scramble-7	100	xxxxxxxxxx
scramble-8	100	xxxxxxxxxx
scramble-9	100	xxxxxxxxxx
scramble-10	100	xxxxxxxxxx
scramble-11	100	xxxxxxxxxx
scramble-12	100	xxxxxxxxxx
ATF4-siRNA-1	100	xxxxxxxxxx
ATF4-siRNA-2	100	xxxxxxxxxx
ATF4-siRNA-3	100	xxxxxxxxxx
ATF4-siRNA-4	100	xxxxxxxxxx
ATF4-siRNA-5	100	xxxxxxxxxx
ATF4-siRNA-6	100	xxxxxxxxxx
ATF4-siRNA-7	100	xxxxxxxxxx
ATF4-siRNA-8	100	xxxxxxxxxx
ATF4-siRNA-9	90	xxoxxxxxxx
ATF4-siRNA-10	100	xxxxxxxxxx
ATF4-siRNA-11	100	xxxxxxxxxx
ATF4-siRNA-12	100	xxxxxxxxxx

## Sheet: Fig. 2f
Figure 2f	Hargreaves
sample	latency-1	latency-2	latency-3	average latency (s)
scramble-1	12.78	12.48	11.38	12.2133
scramble-2	11.45	13.21	12.26	12.3067
scramble-3	13.26	11.23	13.31	12.6
scramble-4	10.29	11.39	9.38	10.3533
scramble-5	13.28	11.18	14.38	12.9467
scramble-6	9.78	7.35	8.34	8.49
scramble-7	9.74	13.96	12.1	11.9333
scramble-8	10.07	9.49	9.29	9.61667
scramble-9	10.39	12.89	9.31	10.8633
scramble-10	8.64	9.88	8.85	9.12333
scramble-11	10.32	12.31	9.69	10.7733
scramble-12	19.4	18.39	17.78	18.5233
ATF4-siRNA-1	19.34	19.38	18.93	19.2167
ATF4-siRNA-2	12.91	14.29	13.92	13.7067
ATF4-siRNA-3	16.21	15.97	17.21	16.4633
ATF4-siRNA-4	17.32	15.39	16.94	16.55
ATF4-siRNA-5	11.01	12.1	10.21	11.1067
ATF4-siRNA-6	19.87	19.79	18.73	19.4633
ATF4-siRNA-7	19.18	18.78	18.94	18.9667
ATF4-siRNA-8	16.32	15.93	15.32	15.8567
ATF4-siRNA-9	19.45	19.17	19.21	19.2767
ATF4-siRNA-10	17.45	16.3	18.14	17.2967
ATF4-siRNA-11	12.89	16.38	14.34	14.5367
ATF4-siRNA-12	17.88	18.54	17.45	17.9567

## Sheet: Fig. 2g
Figure 2g	tail-flick-48 ℃
sample	latency-1	latency-2	latency-3	average latency (s)
scramble-1	8.56	10.45	7.83	8.94667
scramble-2	10.67	12.56	10.89	11.3733
scramble-3	8.28	6.53	11.69	8.83333
scramble-4	8.69	12.53	9.94	10.3867
scramble-5	6.23	6.78	10.93	7.98
scramble-6	6.09	7.15	9.9	7.71333
scramble-7	9.22	5.5	8.5	7.74
scramble-8	15.18	10.56	13.67	13.1367
scramble-9	7.6	10.07	8.45	8.70667
scramble-10	9.24	8.86	9.89	9.33
scramble-11	10.83	8.3	9.78	9.63667
scramble-12	4.9	6.92	7.86	6.56
ATF4-siRNA-1	17.36	15.89	19.58	17.61
ATF4-siRNA-2	6.78	7.23	8.93	7.64667
ATF4-siRNA-3	18.67	16.12	20	18.2633
ATF4-siRNA-4	10.89	12.65	10.27	11.27
ATF4-siRNA-5	17.65	16.06	18.65	17.4533
ATF4-siRNA-6	13.87	15.5	17.39	15.5867
ATF4-siRNA-7	15.67	9.52	10.87	12.02
ATF4-siRNA-8	16.31	17.56	18.65	17.5067
ATF4-siRNA-9	14.59	16.04	11.52	14.05
ATF4-siRNA-10	13.66	15.76	12.65	14.0233
ATF4-siRNA-11	13.22	12.99	17.78	14.6633
ATF4-siRNA-12	14.75	15.56	13.12	14.4767
	tail-flick-50 ℃
sample	latency-1	latency-2	latency-3	average latency (s)
scramble-1	5.54	5.98	6.39	5.97
scramble-2	3.78	4.33	2.91	3.67333
scramble-3	5.22	4.27	3.17	4.22
scramble-4	4.73	5.75	4.04	4.84
scramble-5	2.87	3.42	2.49	2.92667
scramble-6	4.42	5.25	6.62	5.43
scramble-7	4.13	6.1	4.01	4.74667
scramble-8	6.5	5.83	5.63	5.98667
scramble-9	7.38	6.83	8.4	7.53667
scramble-10	4	3.65	4.31	3.98667
scramble-11	4.36	5.41	4.87	4.88
scramble-12	5.61	7.03	7.83	6.82333
ATF4-siRNA-1	9.18	14.53	13.21	12.3067
ATF4-siRNA-2	7.87	10.73	9.01	9.20333
ATF4-siRNA-3	12.51	10.98	11.54	11.6767
ATF4-siRNA-4	7.62	6.03	7.83	7.16
ATF4-siRNA-5	7.83	9.25	8.33	8.47
ATF4-siRNA-6	8.44	8.11	9.08	8.54333
ATF4-siRNA-7	9.78	8.73	7.93	8.81333
ATF4-siRNA-8	4.02	5.32	6.84	5.39333
ATF4-siRNA-9	7.48	8.22	8.76	8.15333
ATF4-siRNA-10	7.08	8.04	7.51	7.54333
ATF4-siRNA-11	13.92	10.44	9.58	11.3133
ATF4-siRNA-12	7.32	11.48	9.47	9.42333
	tail-flick-52 ℃
sample	latency-1	latency-2	latency-3	average latency (s)
scramble-1	2.1	2.15	2.85	2.36667
scramble-2	2.04	2.63	2.5	2.39
scramble-3	2.8	3	4.83	3.54333
scramble-4	3.74	3.84	3.47	3.68333
scramble-5	1.17	3	2.78	2.31667
scramble-6	3.97	2.5	2.8	3.09
scramble-7	2.6	3.18	3.34	3.04
scramble-8	3	2.56	2.63	2.73
scramble-9	3.1	3.61	3.33	3.34667
scramble-10	3.32	3	2.56	2.96
scramble-11	3.7	3.68	3.02	3.46667
scramble-12	2.31	3.73	3.02	3.02
ATF4-siRNA-1	5.34	4.05	3.99	4.46
ATF4-siRNA-2	5.84	4.39	5.61	5.28
ATF4-siRNA-3	6.52	6.59	6.4	6.50333
ATF4-siRNA-4	6.98	5.41	4.71	5.7
ATF4-siRNA-5	5.43	5.83	4.56	5.27333
ATF4-siRNA-6	4.48	6.08	6.46	5.67333
ATF4-siRNA-7	6.78	5.89	5.38	6.01667
ATF4-siRNA-8	4.74	3.88	3.23	3.95
ATF4-siRNA-9	5.77	6	5.39	5.72
ATF4-siRNA-10	5.72	6.17	6.2	6.03
ATF4-siRNA-11	5.34	5.5	6.91	5.91667
ATF4-siRNA-12	5.57	4.16	7.01	5.58

## Sheet: Fig. 2h
Figure 2h	hot plate-50 ℃
sample	latency-1	latency-2	latency-3	average latency (s)
scramble-1	21.59	16.61	18.83	19.01
scramble-2	33.56	35.16	37.82	35.5133
scramble-3	38.2	29.1	37.91	35.07
scramble-4	17.25	21.74	25.59	21.5267
scramble-5	33.14	34.17	31.42	32.91
scramble-6	34.24	21.36	25.11	26.9033
scramble-7	20.06	16.12	15.16	17.1133
scramble-8	20.54	16.56	17.41	18.17
scramble-9	26.28	29.65	22.46	26.13
scramble-10	15.98	15.79	16.84	16.2033
scramble-11	20.51	25.05	13.98	19.8467
scramble-12	25.87	23.26	15.73	21.62
ATF4-siRNA-1	38.21	35.45	45.41	39.69
ATF4-siRNA-2	26.89	29.57	34.12	30.1933
ATF4-siRNA-3	16.43	21.03	18.18	18.5467
ATF4-siRNA-4	24.91	13.32	19.69	19.3067
ATF4-siRNA-5	30.72	6.11	28.61	21.8133
ATF4-siRNA-6	39.16	21.79	16.59	25.8467
ATF4-siRNA-7	22.24	13.38	45.28	26.9667
ATF4-siRNA-8	14.79	16.78	17.83	16.4667
ATF4-siRNA-9	27.95	28.08	23.17	26.4
ATF4-siRNA-10	22.57	23.42	27.82	24.6033
ATF4-siRNA-11	38.21	45.45	45.41	43.0233
	hot plate-52 ℃
sample	latency-1	latency-2	latency-3	average latency (s)
scramble-1	17.48	20.83	16.38	18.23
scramble-2	22.04	17.67	17.17	18.96
scramble-3	12.09	9.85	14.23	12.0567
scramble-4	26.62	24.15	29.04	26.6033
scramble-5	16.04	14.35	19.71	16.7
scramble-6	13.65	13.75	10.05	12.4833
scramble-7	21.62	15.45	16.25	17.7733
scramble-8	14.73	17.95	13.8	15.4933
scramble-9	15.34	12.46	27.16	18.32
scramble-10	28.18	15.14	19.34	20.8867
scramble-11	15.56	25.69	20.04	20.43
scramble-12	8.38	11.78	6.59	8.91667
ATF4-siRNA-1	24.59	25.82	24.84	25.0833
ATF4-siRNA-2	16.58	15.2	19.87	17.2167
ATF4-siRNA-3	16.61	25.39	23.03	21.6767
ATF4-siRNA-4	15.17	12.96	24.97	17.7
ATF4-siRNA-5	26.83	30.01	33.66	30.1667
ATF4-siRNA-6	33.08	29.97	28.53	30.5267
ATF4-siRNA-7	22.24	20.07	16.41	19.5733
ATF4-siRNA-8	22.28	23.39	21.1	22.2567
ATF4-siRNA-9	13.58	21.56	23.37	19.5033
ATF4-siRNA-10	17.37	18.9	13.73	16.6667
ATF4-siRNA-11	21.21	17.87	22.48	20.52
	hot plate-55 ℃
sample	latency-1	latency-2	latency-3	average latency (s)
scramble-1	7.18	9.48	8.63	8.43
scramble-2	11.18	10.47	13	11.55
scramble-3	6.59	7.52	10.15	8.08667
scramble-4	7.01	8.86	9.73	8.53333
scramble-5	5.07	7.56	5.97	6.2
scramble-6	12.68	10.84	12.03	11.85
scramble-7	9.85	15.53	7.98	11.12
scramble-8	6.37	5.3	5.82	5.83
scramble-9	5.5	4.88	6.8	5.72667
scramble-10	15.66	13.82	16.94	15.4733
scramble-11	9.69	7.42	9.02	8.71
scramble-12	9.8	12.43	8.2	10.1433
ATF4-siRNA-1	11.91	7.29	10.29	9.83
ATF4-siRNA-2	11.44	17.35	8	12.2633
ATF4-siRNA-3	11.47	16.62	8.45	12.18
ATF4-siRNA-4	25.31	25.21	26.61	25.71
ATF4-siRNA-5	11.21	14.98	12.9	13.03
ATF4-siRNA-6	10.61	9.58	8.96	9.71667
ATF4-siRNA-7	16.53	14.53	12.96	14.6733
ATF4-siRNA-8	17.42	11.26	11.21	13.2967
ATF4-siRNA-9	15.3	19.44	17.64	17.46
ATF4-siRNA-10	7.33	8.6	9.38	8.43667
ATF4-siRNA-11	17.28	13.83	16.56	15.89

## Sheet: Fig. 2i
Figure 2i	evaporative cooling
sample	duration (s)
scramble-1	4.03
scramble-2	3.89
scramble-3	3.92
scramble-4	4.21
scramble-5	4.01
scramble-6	4.56
scramble-7	5.23
scramble-8	3.45
scramble-9	4.21
scramble-10	3.49
scramble-11	3.01
scramble-12	3.5
ATF4-siRNA-1	4.23
ATF4-siRNA-2	3.89
ATF4-siRNA-3	3.43
ATF4-siRNA-4	3.21
ATF4-siRNA-5	4.39
ATF4-siRNA-6	3.04
ATF4-siRNA-7	4.87
ATF4-siRNA-8	5.49
ATF4-siRNA-9	4.83
ATF4-siRNA-10	4.21
ATF4-siRNA-11	4.01
ATF4-siRNA-12	3.04

## Sheet: Fig. 2j
Figure 2j	rotarod
sample	latency (s)
scramble-1	255
scramble-2	242
scramble-3	152
scramble-4	301
scramble-5	378
scramble-6	254
scramble-7	289
scramble-8	317
scramble-9	272
scramble-10	271
ATF4-siRNA-1	252
ATF4-siRNA-2	253
ATF4-siRNA-3	325
ATF4-siRNA-4	190
ATF4-siRNA-5	378
ATF4-siRNA-6	386
ATF4-siRNA-7	268
ATF4-siRNA-8	212
ATF4-siRNA-9	276
ATF4-siRNA-10	286

[truncated: 106 more sheets: Fig. 2k, Fig. 2l, Fig. 2m, Fig. 2n, Fig. 2o, Fig. 2p, Fig. 2q, Fig. 3a, Fig. 3b, Fig. 3c, Fig. 3d, Fig. 3e, Fig. 3f, Fig. 3g, Fig. 3h, Fig. 3i, Fig. 3j, Fig. 3k, Fig. 3l, Fig. 3m …]
